# Supplementary material for: Synergistic Enhancement of Corrosion Resistance of GO/LDH Coating on Anodized Magnesium Alloy Surfaces via pH-Regulated In Situ Growth and Anionic Corrosion Inhibitor Intercalation
Source: Materials (Basel). 2026 Jun 11;19(12):2525. doi: 10.3390/ma19122525 (PMC13304309; doi:10.3390/ma19122525)
Supplement: Supplementary file 1 [file materials-19-02525-s001.zip]

Archive with 1 entries (1 files):
- materials-4251220-supplementary.pdf
